# Supplementary material for: The Usability of IT Systems in Document Management, Using the Example of the ADPIECare Dorothea Documentation and Nurse Support System
Source: Int J Environ Res Public Health. 2022 Jul 20;19(14):8805. doi: 10.3390/ijerph19148805 (PMC9323578; doi:10.3390/ijerph19148805)
Supplement: Supplementary file 1 [file ijerph-19-08805-s001.zip]

Archive with 1 entries (1 files):
- ijerph-1774308-supplementary.pdf
